# Supplementary material for: Description of two species of the orb-weaver spider genus Argiope Audouin, 1826 (Araneae, Araneidae) from Xizang, China
Source: Biodivers Data J. 2024 Jul 4;12:e125601. doi: 10.3897/BDJ.12.e125601 (PMC11250172; doi:10.3897/BDJ.12.e125601)
Supplement: XML Treatment for Argiope beibeng [file BDJ.12.e125601-treatment1.xml]

<!DOCTYPE tp:taxon-treatment
  PUBLIC "-//TaxonX//DTD Taxonomic Treatment Publishing DTD v0 20100105//EN" "tax-treatment-NSO.dtd">
<tp:taxon-treatment xmlns:tp="http://www.plazi.org/taxpub"><tp:treatment-meta><mixed-citation publication-type="journal"><person-group><name><surname>Xiaoqi</surname><given-names>Mi</given-names></name><name><surname>Zhang</surname><given-names>Tong</given-names></name><name><surname>Wang</surname><given-names>Cheng</given-names></name></person-group><article-title>Description of two species of the orb-weaver spider genus <italic><tp:taxon-name><tp:taxon-name-part taxon-name-part-type="genus" reg="Argiope">Argiope</tp:taxon-name-part></tp:taxon-name></italic> Audouin, 1826 (<tp:taxon-name><tp:taxon-name-part taxon-name-part-type="order">Araneae</tp:taxon-name-part></tp:taxon-name>, <tp:taxon-name><tp:taxon-name-part taxon-name-part-type="family">Araneidae</tp:taxon-name-part></tp:taxon-name>) from Xizang, China</article-title><source>Biodivers Data J</source><day>04</day><month>07</month><year>2024</year><volume>12</volume><pub-id pub-id-type="doi">10.3897/BDJ.12.e125601</pub-id></mixed-citation></tp:treatment-meta><tp:nomenclature><tp:taxon-name>
            <object-id xmlns:xlink="http://www.w3.org/1999/xlink" content-type="arpha" xlink:type="simple">4B0E4C0C-C15E-5ED0-8460-F7DA2478EC10</object-id>
            <tp:taxon-name-part taxon-name-part-type="genus">Argiope</tp:taxon-name-part>
            <tp:taxon-name-part taxon-name-part-type="species">beibeng</tp:taxon-name-part>
            <object-id xmlns:xlink="http://www.w3.org/1999/xlink" content-type="zoobank" xlink:type="simple" object-id-type="ZooBank">0B899278-34C3-491C-B967-B19C2C8C38F6</object-id>
          </tp:taxon-name><tp:taxon-authority>Mi &amp; Wang,</tp:taxon-authority><tp:taxon-status xmlns:xlink="http://www.w3.org/1999/xlink" xlink:type="simple">sp. nov.</tp:taxon-status></tp:nomenclature><tp:treatment-sec sec-type="materials"><title>Materials</title><list list-type="alpha-lower" list-content="occurrences"><list-item><p><bold>Type status:</bold> <named-content xmlns:xlink="http://www.w3.org/1999/xlink" content-type="dwc:typeStatus" xlink:type="simple">Holotype</named-content>. <bold>Occurrence:</bold> recordedBy: <named-content xmlns:xlink="http://www.w3.org/1999/xlink" content-type="dwc:recordedBy" xlink:type="simple">Xiaoqi Mi et al.</named-content>; individualID: <named-content xmlns:xlink="http://www.w3.org/1999/xlink" content-type="dwc:individualID" xlink:type="simple">TRU-<tp:taxon-name><tp:taxon-name-part taxon-name-part-type="family">Araneidae</tp:taxon-name-part></tp:taxon-name>-315</named-content>; sex: <named-content xmlns:xlink="http://www.w3.org/1999/xlink" content-type="dwc:sex" xlink:type="simple">male</named-content>; associatedSequences: <named-content xmlns:xlink="http://www.w3.org/1999/xlink" content-type="dwc:associatedSequences" xlink:type="simple">PP810205</named-content>; occurrenceID: <named-content xmlns:xlink="http://www.w3.org/1999/xlink" content-type="dwc:occurrenceID" xlink:type="simple">DC00441F-8EF7-5A10-AB5A-3171BB006A78</named-content>; <bold>Location:</bold> country: <named-content xmlns:xlink="http://www.w3.org/1999/xlink" content-type="dwc:country" xlink:type="simple">China</named-content>; stateProvince: <named-content xmlns:xlink="http://www.w3.org/1999/xlink" content-type="dwc:stateProvince" xlink:type="simple">Xizang Autonomous Region</named-content>; county: <named-content xmlns:xlink="http://www.w3.org/1999/xlink" content-type="dwc:county" xlink:type="simple">Medog</named-content>; locality: <named-content xmlns:xlink="http://www.w3.org/1999/xlink" content-type="dwc:locality" xlink:type="simple">Beibeng Township, Jiangxin Village</named-content>; verbatimElevation: <named-content xmlns:xlink="http://www.w3.org/1999/xlink" content-type="dwc:verbatimElevation" xlink:type="simple">ca 700 m</named-content>; verbatimLatitude: <named-content xmlns:xlink="http://www.w3.org/1999/xlink" content-type="dwc:verbatimLatitude" xlink:type="simple">29°13.70′N</named-content>; verbatimLongitude: <named-content xmlns:xlink="http://www.w3.org/1999/xlink" content-type="dwc:verbatimLongitude" xlink:type="simple">95°8.04′E</named-content>; <bold>Identification:</bold> identifiedBy: <named-content xmlns:xlink="http://www.w3.org/1999/xlink" content-type="dwc:identifiedBy" xlink:type="simple">Xiaoqi Mi</named-content>; <bold>Event:</bold> samplingProtocol: <named-content xmlns:xlink="http://www.w3.org/1999/xlink" content-type="dwc:samplingProtocol" xlink:type="simple">hand collecting</named-content>; year: <named-content xmlns:xlink="http://www.w3.org/1999/xlink" content-type="dwc:year" xlink:type="simple">2023</named-content>; month: <named-content xmlns:xlink="http://www.w3.org/1999/xlink" content-type="dwc:month" xlink:type="simple">8</named-content>; day: <named-content xmlns:xlink="http://www.w3.org/1999/xlink" content-type="dwc:day" xlink:type="simple">17</named-content></p></list-item><list-item><p><bold>Type status:</bold> <named-content xmlns:xlink="http://www.w3.org/1999/xlink" content-type="dwc:typeStatus" xlink:type="simple">Paratype</named-content>. <bold>Occurrence:</bold> recordedBy: <named-content xmlns:xlink="http://www.w3.org/1999/xlink" content-type="dwc:recordedBy" xlink:type="simple">Xiaoqi Mi et al.</named-content>; individualID: <named-content xmlns:xlink="http://www.w3.org/1999/xlink" content-type="dwc:individualID" xlink:type="simple">TRU-<tp:taxon-name><tp:taxon-name-part taxon-name-part-type="family">Araneidae</tp:taxon-name-part></tp:taxon-name>-316</named-content>; individualCount: <named-content xmlns:xlink="http://www.w3.org/1999/xlink" content-type="dwc:individualCount" xlink:type="simple">1</named-content>; sex: <named-content xmlns:xlink="http://www.w3.org/1999/xlink" content-type="dwc:sex" xlink:type="simple">female</named-content>; associatedSequences: <named-content xmlns:xlink="http://www.w3.org/1999/xlink" content-type="dwc:associatedSequences" xlink:type="simple">PP899059</named-content>; occurrenceID: <named-content xmlns:xlink="http://www.w3.org/1999/xlink" content-type="dwc:occurrenceID" xlink:type="simple">7899DD6A-FBB9-5032-A69B-54FBB23F7FE7</named-content>; <bold>Location:</bold> country: <named-content xmlns:xlink="http://www.w3.org/1999/xlink" content-type="dwc:country" xlink:type="simple">China</named-content>; stateProvince: <named-content xmlns:xlink="http://www.w3.org/1999/xlink" content-type="dwc:stateProvince" xlink:type="simple">Xizang Autonomous Region</named-content>; county: <named-content xmlns:xlink="http://www.w3.org/1999/xlink" content-type="dwc:county" xlink:type="simple">Medog</named-content>; locality: <named-content xmlns:xlink="http://www.w3.org/1999/xlink" content-type="dwc:locality" xlink:type="simple">Beibeng Township, Jiangxin Village</named-content>; verbatimElevation: <named-content xmlns:xlink="http://www.w3.org/1999/xlink" content-type="dwc:verbatimElevation" xlink:type="simple">ca 700 m</named-content>; verbatimLatitude: <named-content xmlns:xlink="http://www.w3.org/1999/xlink" content-type="dwc:verbatimLatitude" xlink:type="simple">29°13.70′N</named-content>; verbatimLongitude: <named-content xmlns:xlink="http://www.w3.org/1999/xlink" content-type="dwc:verbatimLongitude" xlink:type="simple">95°8.04′E</named-content>; <bold>Identification:</bold> identifiedBy: <named-content xmlns:xlink="http://www.w3.org/1999/xlink" content-type="dwc:identifiedBy" xlink:type="simple">Xiaoqi Mi</named-content>; <bold>Event:</bold> samplingProtocol: <named-content xmlns:xlink="http://www.w3.org/1999/xlink" content-type="dwc:samplingProtocol" xlink:type="simple">hand collecting</named-content>; year: <named-content xmlns:xlink="http://www.w3.org/1999/xlink" content-type="dwc:year" xlink:type="simple">2023</named-content>; month: <named-content xmlns:xlink="http://www.w3.org/1999/xlink" content-type="dwc:month" xlink:type="simple">8</named-content>; day: <named-content xmlns:xlink="http://www.w3.org/1999/xlink" content-type="dwc:day" xlink:type="simple">17</named-content></p></list-item></list></tp:treatment-sec><tp:treatment-sec sec-type="Description"><title>Description</title><p><bold>Male</bold> (TRU-<tp:taxon-name><tp:taxon-name-part taxon-name-part-type="family">Araneidae</tp:taxon-name-part></tp:taxon-name>-315). Total length 2.35. Carapace 1.50 long, 1.35 wide; abdomen 1.60 long, 1.05 wide. Eye sizes and interdistances: AME 0.11, ALE 0.05, PME 0.10, PLE 0.08, AME–AME 0.05, AME–ALE 0.03, PME–PME 0.15, PME–PLE 0.15. Legs: I 5.70 (1.60, 1.80, 1.55, 0.75), II 5.40 (1.55, 1.70, 1.45, 0.70), III 2.95 (0.95, 0.90, 0.65, 0.45), IV 4.40 (1.45, 1.30, 1.05, 0.60). Carapace (Fig. <xref ref-type="fig" rid="F11375558">1</xref>D, F) acutely narrowed in cephalic region and rounded in thorax region, pale with a longitudinal brown stripe medially and brown margins. Fovea depressed. Chelicerae (Fig. <xref ref-type="fig" rid="F11375558">1</xref>E, F) yellowish brown, with four promarginal and three retromarginal teeth. Endites (Fig. <xref ref-type="fig" rid="F11375558">1</xref>E) dark brown at base and pale on the inner side. Labium (Fig. <xref ref-type="fig" rid="F11375558">1</xref>E) dark brown at base and pale at tip. Sternum (Fig. <xref ref-type="fig" rid="F11375558">1</xref>E) heart-shaped, pale medially and dark brown laterally. Legs (Fig. <xref ref-type="fig" rid="F11375558">1</xref>H–K) dark brown to greenish brown, with pale annuli, armed with macrosetae. Abdomen (Fig. <xref ref-type="fig" rid="F11375558">1</xref>D–G) oval, yellowish green with four pairs of brown patches. Venter abdomen dark brown, with a pair of white patches median-laterally. Spinnerets dark brown.</p><p><bold>Pedipalp</bold> (Fig. <xref ref-type="fig" rid="F11375560">2</xref>A–D): patella with a long bristle; tibia swollen; paracymbium fingerlike; median apophysis boot shaped, with a fine dorsal spur near the distal end; conductor about equal length to median apophysis, broad and slightly curled; embolus tapered, curved to C-shaped in apical view.</p><p><bold>Female</bold> (TRU-<tp:taxon-name><tp:taxon-name-part taxon-name-part-type="family">Araneidae</tp:taxon-name-part></tp:taxon-name>-316). Total length 5.80. Carapace 2.70 long, 2.20 wide; abdomen 3.40 long, 3.00 wide. Eye sizes and interdistances: AME 0.15, ALE 0.08, PME 0.13, PLE 0.10, AME–AME 0.13, AME–ALE 0.13, PME–PME 0.28, PME–PLE 0.30. Legs: I 10.55 (3.10, 3.45, 2.95, 1.05), II 9.80 (3.30, 3.15, 2.35, 1.00), III 6.15 (2.05, 1.85, 1.45, 0.80), IV 9.65 (3.25, 3.00, 2.50, 0.90). Carapace (Fig. <xref ref-type="fig" rid="F11375558">1</xref>A) pear-shaped, pale yellow with brown radial markings. Fovea depressed. Chelicerae (Fig. <xref ref-type="fig" rid="F11375558">1</xref>B, C) grayish yellow with four promarginal and three retromarginal teeth. Endites and labium (Fig. <xref ref-type="fig" rid="F11375558">1</xref>B) dark at base and pale apically. Sternum (Fig. <xref ref-type="fig" rid="F11375558">1</xref>B) heart-shaped, yellow with a wide longitudinal branched white band. Legs grayish brown with yellow annuli. Abdomen (Fig. <xref ref-type="fig" rid="F11375558">1</xref>A–C) pentagonal, with a pair of anterio-lateral low humps, dorsum grayish brown with silver to pink spots. Venter abdomen grayish brown, with two pairs of white patches laterally and three pairs of white spots medially. Spinnerets grayish yellow.</p><p><bold>Epigyne</bold> (Fig. <xref ref-type="fig" rid="F11375562">3</xref>A–E) rimmed anteriorly and laterally; median septum narrowest at the middle part; posterior plate wide, about 2/3 the epigynal width; copulatory openings located on each side of the posterior plate in posterior view; copulatory ducts shorter than half the spermathecal length; spermathecae reniform, posterior end nearly touch, anterior end directed downward.</p></tp:treatment-sec><tp:treatment-sec sec-type="Diagnosis"><title>Diagnosis</title><p>The male of this species resembles <italic><tp:taxon-name><tp:taxon-name-part taxon-name-part-type="genus" reg="Argiope">A.</tp:taxon-name-part><tp:taxon-name-part taxon-name-part-type="species" reg="anasuja">anasuja</tp:taxon-name-part></tp:taxon-name></italic> Thorell, 1887 in having similar embolus, but differs in: 1) distal end of the median apophysis about equal width to pedipalp tibia (Fig. <xref ref-type="fig" rid="F11375560">2</xref>A), versus about half the width of pedipalp tibia in <italic><tp:taxon-name><tp:taxon-name-part taxon-name-part-type="genus" reg="Argiope">A.</tp:taxon-name-part><tp:taxon-name-part taxon-name-part-type="species" reg="anasuja">anasuja</tp:taxon-name-part></tp:taxon-name></italic> (<xref ref-type="bibr" rid="B11375608">Levi 1983</xref>: fig. 172); and 2) distal end of the median apophysis partly covers the conductor in prolatertal view (Fig. <xref ref-type="fig" rid="F11375560">2</xref>A), versus far away from the conductor in <italic><tp:taxon-name><tp:taxon-name-part taxon-name-part-type="genus" reg="Argiope">A.</tp:taxon-name-part><tp:taxon-name-part taxon-name-part-type="species" reg="anasuja">anasuja</tp:taxon-name-part></tp:taxon-name></italic> (<xref ref-type="bibr" rid="B11375608">Levi 1983</xref>: fig. 172). The female of this species resembles <italic><tp:taxon-name><tp:taxon-name-part taxon-name-part-type="genus" reg="Argiope">A.</tp:taxon-name-part><tp:taxon-name-part taxon-name-part-type="species" reg="hoiseni">hoiseni</tp:taxon-name-part></tp:taxon-name></italic> Tan, 2018 in appearance, but differs in: 1) posterior plate about 2/3 width of the epigynum (Fig. <xref ref-type="fig" rid="F11375562">3</xref>D), versus about 1/2 in <italic><tp:taxon-name><tp:taxon-name-part taxon-name-part-type="genus" reg="Argiope">A.</tp:taxon-name-part><tp:taxon-name-part taxon-name-part-type="species" reg="hoiseni">hoiseni</tp:taxon-name-part></tp:taxon-name></italic> (<xref ref-type="bibr" rid="B11375572">Tan 2018</xref>: fig. 11); and 2) anterior end of spermathecae directed downward (Fig. <xref ref-type="fig" rid="F11375562">3</xref>B), versus directed upward in <italic><tp:taxon-name><tp:taxon-name-part taxon-name-part-type="genus" reg="Argiope">A.</tp:taxon-name-part><tp:taxon-name-part taxon-name-part-type="species" reg="hoiseni">hoiseni</tp:taxon-name-part></tp:taxon-name></italic> (<xref ref-type="bibr" rid="B11375572">Tan 2018</xref>: fig. 10).</p></tp:treatment-sec><tp:treatment-sec sec-type="Etymology"><title>Etymology</title><p>The specific name is a noun in apposition and refers to the type locality.</p></tp:treatment-sec><tp:treatment-sec sec-type="Distribution"><title>Distribution</title><p>China (Xizang) (Fig. <xref ref-type="fig" rid="F11375570">7</xref>).</p></tp:treatment-sec><tp:treatment-sec sec-type="Notes"><title>Notes</title><p>Matching of male and female was justified by DNA barcoding.</p></tp:treatment-sec><tp:treatment-sec><!--Section generated to contain objects referenced in tp:taxon-treatment.--><fig id="F11375558" position="float" orientation="portrait"><object-id xmlns:xlink="http://www.w3.org/1999/xlink" content-type="arpha" xlink:type="simple">DE3012E8-B8A5-5B79-A723-E5926A8C18CB</object-id><object-id xmlns:xlink="http://www.w3.org/1999/xlink" content-type="doi" xlink:type="simple">10.3897/BDJ.12.e125601.figure1</object-id><label>Figure 1.</label><caption><p><italic><tp:taxon-name><tp:taxon-name-part taxon-name-part-type="genus" reg="Argiope">Argiope</tp:taxon-name-part><tp:taxon-name-part taxon-name-part-type="species" reg="beibeng">beibeng</tp:taxon-name-part></tp:taxon-name></italic> Mi &amp; Wang, sp. nov. <bold>A</bold>–<bold>C</bold> female paratype TRU-<tp:taxon-name><tp:taxon-name-part taxon-name-part-type="family">Araneidae</tp:taxon-name-part></tp:taxon-name>-316, <bold>D</bold>–<bold>K</bold> male holotype TRU-<tp:taxon-name><tp:taxon-name-part taxon-name-part-type="family">Araneidae</tp:taxon-name-part></tp:taxon-name>-315. <bold>A</bold>, <bold>D</bold> habitus, dorsal view; <bold>B</bold>, <bold>E</bold> ibid., ventral view; <bold>C</bold>, <bold>F</bold> ibid., lateral view; <bold>G</bold> abdomen, posterior view <bold>H</bold> leg I, prolateral view; <bold>I</bold> leg II, prolateral view; <bold>J</bold> leg III, prolateral view; <bold>K</bold> leg IV, prolateral view. Scale bars: 1.0 mm.</p></caption><graphic xmlns:xlink="http://www.w3.org/1999/xlink" xlink:href="bdj-12-e125601-g001.jpg" position="float" id="oo_1021164.jpg" orientation="portrait" xlink:type="simple"><uri content-type="original_file" xlink:type="simple">https://binary.pensoft.net/fig/1021164</uri></graphic></fig><fig id="F11375560" position="float" orientation="portrait"><object-id xmlns:xlink="http://www.w3.org/1999/xlink" content-type="arpha" xlink:type="simple">D7BDA709-323A-5295-B68E-CA497340BBB2</object-id><object-id xmlns:xlink="http://www.w3.org/1999/xlink" content-type="doi" xlink:type="simple">10.3897/BDJ.12.e125601.figure2</object-id><label>Figure 2.</label><caption><p><italic><tp:taxon-name><tp:taxon-name-part taxon-name-part-type="genus" reg="Argiope">Argiope</tp:taxon-name-part><tp:taxon-name-part taxon-name-part-type="species" reg="beibeng">beibeng</tp:taxon-name-part></tp:taxon-name></italic> Mi &amp; Wang, sp. nov. male holotype TRU-<tp:taxon-name><tp:taxon-name-part taxon-name-part-type="family">Araneidae</tp:taxon-name-part></tp:taxon-name>-315. <bold>A</bold> pedipalp, prolateral view <bold>B</bold> ibid., retrolateral view <bold>C</bold> ibid., ventral view <bold>D</bold> ibid., apical view. Scale bars: 0.1 mm.</p></caption><graphic xmlns:xlink="http://www.w3.org/1999/xlink" xlink:href="bdj-12-e125601-g002.jpg" position="float" id="oo_1021166.jpg" orientation="portrait" xlink:type="simple"><uri content-type="original_file" xlink:type="simple">https://binary.pensoft.net/fig/1021166</uri></graphic></fig><fig id="F11375562" position="float" orientation="portrait"><object-id xmlns:xlink="http://www.w3.org/1999/xlink" content-type="arpha" xlink:type="simple">652D0D1B-FCDB-50E5-AB41-506A52DCC5A8</object-id><object-id xmlns:xlink="http://www.w3.org/1999/xlink" content-type="doi" xlink:type="simple">10.3897/BDJ.12.e125601.figure3</object-id><label>Figure 3.</label><caption><p><italic><tp:taxon-name><tp:taxon-name-part taxon-name-part-type="genus" reg="Argiope">Argiope</tp:taxon-name-part><tp:taxon-name-part taxon-name-part-type="species" reg="beibeng">beibeng</tp:taxon-name-part></tp:taxon-name></italic> Mi &amp; Wang, sp. nov. female paratype TRU-<tp:taxon-name><tp:taxon-name-part taxon-name-part-type="family">Araneidae</tp:taxon-name-part></tp:taxon-name>-316. <bold>A</bold> epigyne, ventral view <bold>B</bold> ibid., lateral view <bold>C</bold> ibid., anterior view <bold>D</bold> ibid., posterior view <bold>E</bold> vulva, dorsal view. Scale bars: 0.1 mm.</p></caption><graphic xmlns:xlink="http://www.w3.org/1999/xlink" xlink:href="bdj-12-e125601-g003.jpg" position="float" id="oo_1021933.jpg" orientation="portrait" xlink:type="simple"><uri content-type="original_file" xlink:type="simple">https://binary.pensoft.net/fig/1021933</uri></graphic></fig><fig id="F11375570" position="float" orientation="portrait"><object-id xmlns:xlink="http://www.w3.org/1999/xlink" content-type="arpha" xlink:type="simple">F503807C-0D75-5F74-B684-2E6DF19BDACE</object-id><object-id xmlns:xlink="http://www.w3.org/1999/xlink" content-type="doi" xlink:type="simple">10.3897/BDJ.12.e125601.figure7</object-id><label>Figure 7.</label><caption><p>Distributional records of <italic><tp:taxon-name><tp:taxon-name-part taxon-name-part-type="genus" reg="Argiope">Argiope</tp:taxon-name-part></tp:taxon-name></italic> species.</p></caption><graphic xmlns:xlink="http://www.w3.org/1999/xlink" xlink:href="bdj-12-e125601-g007.jpg" position="float" id="oo_1021177.jpg" orientation="portrait" xlink:type="simple"><uri content-type="original_file" xlink:type="simple">https://binary.pensoft.net/fig/1021177</uri></graphic></fig></tp:treatment-sec><ref-list><ref id="B11375608"><element-citation xmlns:xlink="http://www.w3.org/1999/xlink" publication-type="article" xlink:type="simple"><person-group person-group-type="author"><name name-style="western"><surname>Levi</surname><given-names>HW</given-names></name></person-group><year>1983</year><article-title>The orb-weaver genera <italic><tp:taxon-name><tp:taxon-name-part taxon-name-part-type="genus" reg="Argiope">Argiope</tp:taxon-name-part></tp:taxon-name></italic>, <italic><tp:taxon-name><tp:taxon-name-part taxon-name-part-type="genus" reg="Gea">Gea</tp:taxon-name-part></tp:taxon-name></italic>, and <italic><tp:taxon-name><tp:taxon-name-part taxon-name-part-type="genus" reg="Neogea">Neogea</tp:taxon-name-part></tp:taxon-name></italic> from the western Pacific region (<tp:taxon-name><tp:taxon-name-part taxon-name-part-type="order">Araneae</tp:taxon-name-part></tp:taxon-name>: <tp:taxon-name><tp:taxon-name-part taxon-name-part-type="family">Araneidae</tp:taxon-name-part></tp:taxon-name>, <tp:taxon-name><tp:taxon-name-part taxon-name-part-type="subfamily">Argiopinae</tp:taxon-name-part></tp:taxon-name>)</article-title><source>Bulletin of the Museum of Comparative Zoology</source><volume>150</volume><fpage>247</fpage><lpage>338</lpage></element-citation></ref><ref id="B11375572"><element-citation xmlns:xlink="http://www.w3.org/1999/xlink" publication-type="article" xlink:type="simple"><person-group person-group-type="author"><name name-style="western"><surname>Tan</surname><given-names>JI</given-names></name></person-group><year>2018</year><article-title><italic><tp:taxon-name><tp:taxon-name-part taxon-name-part-type="genus" reg="Argiope">Argiope</tp:taxon-name-part><tp:taxon-name-part taxon-name-part-type="species" reg="hoiseni">hoiseni</tp:taxon-name-part></tp:taxon-name></italic>, a new species of the spider genus <italic><tp:taxon-name><tp:taxon-name-part taxon-name-part-type="genus" reg="Argiope">Argiope</tp:taxon-name-part></tp:taxon-name></italic> (<tp:taxon-name><tp:taxon-name-part taxon-name-part-type="order">Araneae</tp:taxon-name-part></tp:taxon-name>, <tp:taxon-name><tp:taxon-name-part taxon-name-part-type="family">Araneidae</tp:taxon-name-part></tp:taxon-name>) from Peninsular Malaysia based on morphology and molecular analyses</article-title><source>Zootaxa</source><volume>4457</volume><issue>1</issue><fpage>129</fpage><lpage>142</lpage><pub-id pub-id-type="doi">10.11646/zootaxa.4457.1.6</pub-id></element-citation></ref></ref-list></tp:taxon-treatment>
